# Supplementary material for: Implications of human genome structural heterogeneity: functionally related genes tend to reside in organizationally similar genomic regions
Source: BMC Genomics. 2014 Mar 31;15:252. doi: 10.1186/1471-2164-15-252 (PMC4234528; doi:10.1186/1471-2164-15-252)
Supplement: Additional file 2 — The Organizational Pattern (OP) groups, GO terms enriched in these groups with corresponding Benjamini p-values of the GO term enrichments, and genes providing this enrichment for “L2” GC group. [file 1471-2164-15-252-S2.xls]

## Sheet: L2_a
		GO term -->	GO:0031967~organelle envelope	GO:0031975~envelope	GO:0005739~mitochondrion	GO:0031974~membrane-enclosed lumen	GO:0044429~mitochondrial part	GO:0030529~ribonucleoprotein complex	GO:0003723~RNA binding	GO:0070013~intracellular organelle lumen	GO:0043228~non-membrane-bounded organelle	GO:0043232~intracellular non-membrane-bounded organelle	GO:0043233~organelle lumen	GO:0005761~mitochondrial ribosome	GO:0000313~organellar ribosome	GO:0031981~nuclear lumen	GO:0005740~mitochondrial envelope	GO:0005635~nuclear envelope
		Benjamini p-value -->	0.00117423	0.000704131	0.000766926	0.00230616	0.00238955	0.00205505	0.0272128	0.00321901	0.00770719	0.00770719	0.00823005	0.0352044	0.0352044	0.0334492	0.0422929	0.0522066
NCBI Gene Name	chrom.
ACAT1	11q22.3		v	v	v	v	v			v			v				v
ACTN2	1q42-q43					v				v	v	v	v			v
ADHFE1	8q13.1				v
AGXT2	5p13				v
AKIRIN2	6q15					v				v			v			v
ANXA7	10q22.2		v	v														v
APBB1IP	10p12.1										v	v
APBB3	5q31										v	v
APPL1	3p21.1-p14.3					v				v			v			v
ARID4A	14q23.1					v				v	v	v	v			v
ATP6V1A	3q13.31				v
ATRX	Xq21.1										v	v
ATXN3	14q21					v				v			v			v
BLOC1S2	10q24.31										v	v
BNIP2	15q22.2		v	v														v
BRCA2	13q12.3					v				v	v	v	v			v
C13orf15	13q14.11										v	v
CACYBP	1q24-q25		v	v		v												v
CAPZA1	1p13.2										v	v
CCNB2	15q22.2										v	v
CDC14A	1p21										v	v
CDC42SE2	5q31.1										v	v
CENPL	1q25.1										v	v
CEP350	1p36.13-q41										v	v
COL4A3BP	5q13.3				v
COX8C	14q32.12		v	v	v		v										v
CRY1	12q23-q24.1				v
CSDE1	1p22		v	v	v		v		v								v
DARS2	1q25.1				v	v	v			v			v
DDX4	5p15.2-p13.1							v
DDX52	17q21.1					v			v	v	v	v	v			v
DDX59	1q32.1								v
DIMT1	5q12.1					v			v	v	v	v	v			v
DNAH12	3p14.3										v	v
ECI2	6p24.3				v	v				v			v
EIF2A	3q25.1								v
EIF2AK2	2p22-p21								v
EPB41L5	2q14.2										v	v
ERP29	12q24.13					v				v			v
FERMT2	14q22.1										v	v
FUBP1	1p31.1					v			v	v	v	v	v			v
GJA1	6q21-q23.2		v	v	v		v										v
GPD2	2q24.1		v	v	v		v										v
GRSF1	4q13								v
HNF1B	17cen-q21.3					v				v	v	v	v			v
HNRNPA3	2q31.2					v		v	v	v	v	v	v			v
HNRNPD	4q21							v	v		v	v
HNRPDL	4q21.22							v	v
HSDL2	9q32				v
IPO11	5q12.1		v	v														v
IPO8	12p11.21		v	v														v
ITPR1	3p26.1		v	v		v				v	v	v	v			v		v
JUN	1p32-p31					v				v	v	v	v			v
KRIT1	7q21.2										v	v
KRTAP9-3	17q12-q21										v	v
KRTAP9-6	17q12-q21										v	v
KRTAP9-7	17q21.2										v	v
KRTAP9-8	17q12-q21										v	v
KRTAP9-9	17q21.2										v	v
L2HGDH	14q21.3		v	v	v		v										v
LARP7	4q25					v		v	v	v			v			v
LEO1	15q21.2					v				v			v			v
LIN28B	6q21								v
LIPT1	2q11.2				v
MCART2	18q12.1		v	v	v		v										v
MCCC1	3q27		v	v	v	v	v			v			v				v
MED13	17q22-q23					v				v			v			v
MFN1	3q26.33		v	v	v		v										v
MLL5	7q22.1					v				v			v			v
MOV10	1p13.2							v	v
MRPL1	4q21.1				v	v	v	v	v	v	v	v	v	v	v
MRPL30	2q11.2				v			v			v	v
MRPL39	21q21.3				v	v	v	v		v	v	v	v	v	v
MRPL42	12q22				v	v	v	v		v	v	v	v	v	v
MRPS14	1q25.1				v	v	v	v		v	v	v	v	v	v
MRPS16	10q22.1				v	v	v	v		v	v	v	v	v	v
MRPS18C	4q21.23				v	v	v	v		v	v	v	v	v	v
MTERFD3	12q24.1				v
MTPAP	10p11.23				v				v
MYO1E	15q21-q22										v	v
MYO6	6q13		v	v		v				v	v	v	v			v		v
NDUFB3	2q31.3		v	v	v		v										v
NEXN	1p31.1										v	v
NFYB	12q22-q23					v				v			v			v
NIT2	3q12.2				v
NLN	5q12.3		v	v	v	v	v										v
NME9	3q22.3										v	v
NOP10	15q14-q15					v		v		v	v	v	v			v
NPAT	11q22-q23					v				v			v			v
NUP107	12q15		v	v							v	v						v
OIT3	10q22.1		v	v														v
ORC1	1p32					v				v	v	v	v			v
ORC3	6q14.3-q16.1					v				v	v	v	v			v
PDLIM3	4q35					v				v	v	v	v			v
PNPT1	2p15		v	v	v	v	v		v								v
PPIG	2q31.1					v				v			v			v
PRPF39	14q21.2					v				v	v	v	v			v
PSMA6	14q13				v				v
PSME4	2p16.2					v				v			v			v
PTRH2	17q23.1				v
RAD52	12p13-p12.2					v				v			v			v
RARS2	6q16.1				v	v	v			v			v
RFC1	4p14-p13					v				v	v	v	v			v
RGPD6	2q13		v	v														v
RGPD6	2q13		v	v														v
RP11-428C6.1.1	5q13.2								v
RPL7	8q21.11							v	v		v	v
RRS1	8q13.1					v				v	v	v	v			v
SASS6	1p21.2										v	v
SERP1	3q25.1							v			v	v
SLC3A1	2p16.3		v	v	v		v										v
SLTM	15q22.1								v
SMEK2	2p16.1										v	v
SPAG6	10p12.2										v	v
SPRY2	13q31.1										v	v
SRA1	5q31.3					v		v		v			v			v
SRP19	5q21-q22					v		v	v	v	v	v	v			v
SRP72	4q11							v	v
SS18	18q11.2										v	v
STAG1	3q22.3										v	v
TCEA1	8q11.2					v				v			v			v
TEKT2	1p34.3										v	v
TIGD2	4q22.1										v	v
TIMM9	14q21		v	v	v	v	v										v
TOMM20L	14q23.1		v	v	v		v										v
TOMM70A	3q12.2		v	v	v		v										v
TRAF5	1q32										v	v
UAP1	1q23.3					v				v	v	v	v			v
UBE2B	5q31.1										v	v
UBR5	8q22								v
UBXN4	2q21.3		v	v														v
UHMK1	1q23.3								v
UTP15	5q13.2					v				v	v	v	v			v
UTP3	4q13.3					v				v	v	v	v			v
WDR12	2q33.2					v		v		v	v	v	v			v
WDR43	2p23.2					v				v	v	v	v			v
WDR44	Xq24										v	v
YME1L1	10p14				v
ZNF326	1p22.2					v				v			v			v
ZNF680	7q11.21					v				v	v	v	v			v
ZRSR1	5q22.2							v	v

## Sheet: L2_b
		GO term -->	GO:0045095~keratin filament	GO:0043228~non-membrane-bounded organelle	GO:0043232~intracellular non-membrane-bounded organelle	GO:0005882~intermediate filament	GO:0045111~intermediate filament cytoskeleton
		Benjamini p-value -->	0.00209556	0.0674025	0.0674025	0.0671472	0.066581
NCBI Gene Name	chrom.
AC004381.6.1	16p12.3			v	v
AMOT	Xq23			v	v
ANK3	10q21			v	v
BFSP2	3q22.1			v	v	v	v
CALD1	7q33			v	v
CAPZA2	7q31.2-q31.3			v	v
CC2D2A	4p15.32			v	v
CCDC6	10q21			v	v
CCDC99	5q35.1			v	v
CCNT2	2q21.3			v	v
CD2AP	6p12			v	v
CENPC1	4q13.2			v	v
CYB561	17q23.3			v	v
DCAF13	8q22.3			v	v
DCAF17	2q31.1			v	v
DPYSL3	5q32			v	v
DYNC2LI1	2p25.1-p24.1			v	v
ELP2	18q12.2			v	v
FAM9A	Xp22.32			v	v
FGD6	12q22			v	v
FNBP1L	1p22.1			v	v
FOXP1	3p14.1			v	v
GABPA	21q21-q22.1|21q21.3			v	v
GPSM2	1p13.3			v	v
HINT1	5q31.2			v	v
HIST1H1A	6p21.3			v	v
HIST1H2AA	6p22.2			v	v
HIST1H2AB	6p22.1			v	v
HIST1H2AB	6p22.1			v	v
HIST1H2BA	6p22.2			v	v
HIST1H2BB	6p21.3			v	v
HIST1H3A	6p22.1			v	v
HIST1H3A	6p22.1			v	v
HIST1H3A	6p22.1			v	v
HIST1H3A	6p22.1			v	v
HIST1H3A	6p22.1			v	v
HIST1H3A	6p22.1			v	v
HIST1H3A	6p22.1			v	v
HIST1H3A	6p22.1			v	v
HIST1H3A	6p22.1			v	v
HIST1H3A	6p22.2			v	v
HIST1H3B	6p22.1			v	v
HIST1H3B	6p22.1			v	v
HIST1H3B	6p22.1			v	v
HIST1H3B	6p22.1			v	v
HIST1H3B	6p22.1			v	v
HIST1H3B	6p22.1			v	v
HIST1H3B	6p22.1			v	v
HIST1H3B	6p22.1			v	v
HIST1H3B	6p22.1			v	v
HIST1H3B	6p22.2			v	v
HIST1H3C	6p22.1			v	v
HIST1H3C	6p22.1			v	v
HIST1H3C	6p22.1			v	v
HIST1H3C	6p22.1			v	v
HIST1H3C	6p22.1			v	v
HIST1H3C	6p22.1			v	v
HIST1H3C	6p22.1			v	v
HIST1H3C	6p22.1			v	v
HIST1H3C	6p22.1			v	v
HIST1H3C	6p22.2			v	v
HIST1H4A	6p21.33			v	v
HIST1H4A	6p22.1			v	v
HIST1H4A	6p22.1			v	v
HIST1H4A	6p22.1			v	v
HIST1H4A	6p22.1			v	v
HIST1H4A	6p22.1			v	v
HIST1H4A	6p22.1			v	v
HIST1H4A	6p22.1			v	v
HIST1H4A	6p22.1			v	v
HIST1H4A	6p22.1			v	v
HIST1H4A	6p22.1			v	v
HIST1H4A	1q21.2			v	v
HIST1H4A	12p12.3			v	v
HIST1H4A	1q21			v	v
HIST1H4B	6p21.33			v	v
HIST1H4B	6p22.1			v	v
HIST1H4B	6p22.1			v	v
HIST1H4B	6p22.1			v	v
HIST1H4B	6p22.1			v	v
HIST1H4B	6p22.1			v	v
HIST1H4B	6p22.1			v	v
HIST1H4B	6p22.1			v	v
HIST1H4B	6p22.1			v	v
HIST1H4B	6p22.1			v	v
HIST1H4B	6p22.1			v	v
HIST1H4B	1q21.2			v	v
HIST1H4B	12p12.3			v	v
HIST1H4B	1q21			v	v
HOMER1	5q14.2			v	v
IFNGR1	6q23.3			v	v
KIAA0368	9q31.3			v	v
KIF18A	11p14.1			v	v
KIF27	9q21.32			v	v
KIF3A	5q31			v	v
KRTAP1-1	17q12		v	v	v	v	v
KRTAP1-3	17q12-q21		v	v	v	v	v
KRTAP1-5	17q12-q21		v	v	v	v	v
KRTAP19-8	21q22.11			v	v	v	v
KRTAP2-1	17q12-q21		v	v	v	v	v
KRTAP2-2	17q21.2		v	v	v	v	v
KRTAP2-3	17q12-q21		v	v	v	v	v
KRTAP2-3	-		v	v	v	v	v
KRTAP2-4	17q12-q21		v	v	v	v	v
KRTAP2-4	-		v	v	v	v	v
KRTAP3-1	17q12-q21		v	v	v	v	v
KRTAP3-2	17q12-q21		v	v	v	v	v
KRTAP4-1	17q12-q21		v	v	v	v	v
KRTAP4-11	17q21.2		v	v	v	v	v
KRTAP4-12	17q12-q21		v	v	v	v	v
KRTAP4-3	17q12-q21		v	v	v	v	v
KRTAP4-4	17q12-q21		v	v	v	v	v
KRTAP4-5	17q12-q21		v	v	v	v	v
KRTAP4-6	17q12-q21		v	v	v	v	v
KRTAP4-8	17q21.2		v	v	v	v	v
KRTAP4-9	17q21.2		v	v	v	v	v
LAS1L	Xq12			v	v
LATS2	13q11-q12			v	v
LRP12	8q22.2			v	v
MAEL	1q24.1			v	v
MED4	13q14.2			v	v
MID1	Xp22			v	v
MID1IP1	Xp11.4			v	v
MKX	10p12.1			v	v
MRPL19	2p11.1-q11.2			v	v
MSH4	1p31			v	v
MYBPC1	12q23.2			v	v
MYL12A	18p11.31			v	v
MYO3A	10p11.1			v	v
NIN	14q22.1			v	v
NUDT16	3q22.1			v	v
NXF2	Xq22.1			v	v
NXF2	Xq22.1			v	v
PARP2	14q11.2-q12			v	v
PDLIM1	10q23.1			v	v
PIWIL4	11q21			v	v
PKD2	4q22.1			v	v
PLEKHH2	2p21			v	v
POLR1D	13q12.2			v	v
PRDM6	5q23.2			v	v
PRMT3	11p15.1			v	v
RDX	11q23			v	v
RPF1	1p22.3			v	v
RPS29	14q			v	v
SEPT7	7p14.2			v	v
SGCG	13q12			v	v
SHROOM3	4q21.1			v	v
SIX1	14q23.1			v	v
SMARCAD1	4q22-q23			v	v
SMCHD1	18p11.32			v	v
SOX11	2p25			v	v
SRPK2	7q22-q31.1			v	v
SSB	2q31.1			v	v
SSBP1	7q34			v	v
SUDS3	12q24.23			v	v
SULT1C2	2q12.3			v	v
TEP1	14q11.2			v	v
TERF1	8q21.11			v	v
THAP6	4q21.1			v	v
TMSB4Y	Yq11.221			v	v
VIM	10p13			v	v	v	v
VPS41	7p14-p13			v	v
WWTR1	3q23-q24			v	v
ZNF330	4q31.21			v	v

## Sheet: L2_g
		GO term -->	GO:0007186~G-protein coupled receptor protein signaling pathway	GO:0031224~intrinsic to membrane	GO:0016021~integral to membrane
		Benjamini p-value -->	0.0357007	0.05073	0.0535684
NCBI Gene Name	chrom.
ABCA10	17q24			v	v
ABCA6	17q24.3			v	v
ABCA9	17q24.2			v	v
ABCB1	7q21.12			v	v
ABCC9	12p12.1			v	v
ACVR2A	2q22.3			v	v
ADAM7	8p21.2			v	v
ADCY3	2p23.3		v	v	v
ANKAR	2q32.2			v	v
ANO5	11p14.3			v	v
AREG	4q13-q21		v	v	v
AREG	4q13.3		v	v	v
ARMCX1	Xq21.33-q22.2			v	v
ATP10D	4p12			v	v
ATP13A5	3q29			v	v
ATP2B1	12q21.3			v	v
ATP5G3	2q31.1			v	v
ATRNL1	10q26		v	v	v
B3GALT2	1q31			v	v
BET1	7q21.1-q22			v	v
C18orf26	18q21.2			v	v
C9	5p14-p12			v	v
CCRL1	3q22		v	v	v
CD69	12p13			v	v
CD96	3q13.13-q13.2			v	v
CDH2	18q11.2			v	v
CHODL	21q11.2			v	v
CHRM2	7q31-q35		v	v	v
CHRM3	1q43		v	v	v
CHSY3	5q23.3			v	v
CISD1	10q21.1			v	v
CLCN3	4q33			v	v
CLDN12	7q21			v	v
CLDN17	21q22.11			v	v
CLDN8	21q22.11			v	v
CLEC2B	12p13-p12			v	v
CLEC4D	12p13.31			v	v
CLEC4E	12p13.31			v	v
CLECL1	12p13.31			v	v
CLIC2	Xq28			v	v
CNTN1	12q11-q12			v
CNTN3	3p12.3			v
CNTNAP4	16q23.1			v	v
CR1	1q32			v	v
CR2	1q32			v	v
CXCL2	4q21		v
CXCL3	4q21		v
CXCL5	4q13.3		v
CYP26C1	10q23.33			v	v
DCHS2	4q31.3			v	v
DGKI	7q32.3-q33		v
DHRS9	2q31.1			v	v
DSC1	18q12.2|18q12.1			v	v
DSE	6q22			v	v
DSEL	18q22.1			v	v
DSG2	18q12.1			v	v
EBAG9	8q23			v	v
EDNRB	13q22		v	v	v
EMCN	4q24			v	v
EPHA6	3q11.2			v	v
EXTL2	1p21			v	v
FAM155A	13q33.3			v	v
FAM26D	6q22.1			v	v
FMO3	1q24.3			v	v
FNDC3A	13q14.2			v	v
GABRA4	4p12		v	v	v
GLIPR1	12q21.2			v	v
GLRB	4q31.3		v	v	v
GNG11	7q21		v
GNG5	1p22		v
GOLT1B	12p12.1			v	v
GPR126	6q24.1		v	v	v
GPR150	5q15		v	v	v
GPR37	7q31		v	v	v
GPR89C	1q21.1			v	v
GPR98	5q13		v	v	v
GRM5	11q14.3		v	v	v
HHLA2	3q13.13			v	v
HS6ST3	13q32.1			v	v
IL1RAPL1	Xp22.1-p21.3			v	v
IL5RA	3p26-p24			v	v
IMMP2L	7q31			v	v
ITGA1	5q11.2			v	v
ITGAV	2q31-q32			v	v
ITGB8	7p21.1			v	v
ITGBL1	13q33			v	v
KCNH7	2q24.2			v	v
KCNH8	3p24.3			v	v
KCNJ16	17q24.3			v	v
KCNMB3	3q26.3-q27			v	v
KCTD16	5q31.3			v	v
KCTD3	1q41			v	v
KCTD8	4p13			v	v
KIAA1109	4q27			v	v
KIAA1324L	7q21.12		v	v	v
KLRF1	12p13.31			v	v
KLRK1	12p13.2-p12.3			v	v
KLRK1	12p			v	v
LHFPL1	Xq23			v	v
LHFPL3	7q22.2			v	v
LINGO2	9p21.2			v	v
LRAT	4q32.1			v	v
LRRC4C	11p12			v	v
LRRC53	1p31.3			v	v
LSAMP	3q13.2-q21			v
LYSMD3	5q14.3			v	v
MARCH1	4q32.2			v	v
MCTP1	5q15			v	v
MOXD1	6q23.2			v	v
MS4A4A	11q12			v	v
MS4A4E	11q12.2			v	v
MSR1	8p22			v	v
MUSK	9q31.3-q32			v	v
NAALADL2	3q26.31			v	v
NETO1	18q22.2			v	v
NLGN4X	Xp22.33			v	v
NLGN4Y	Yq11.221			v	v
NOX3	6q25.3			v	v
NPY5R	4q31-q32		v	v	v
NRG3	10q22-q23			v	v
NRXN1	2p16.3			v	v
ODZ1	Xq25			v	v
OPRK1	8q11.2		v	v	v
OR10A2	11p15.4		v	v	v
OR10A4	11p15.4		v	v	v
OR10A5	11p15.4		v	v	v
OR10D3	11q24.2		v	v	v
OR10G7	11q24.2		v	v	v
OR10J5	1q23.2		v	v	v
OR10K1	1q23.1		v	v	v
OR10K2	1q23.1		v	v	v
OR10R2	1q23.1		v	v	v
OR10T2	1q23.1		v	v	v
OR11L1	1q44		v	v	v
OR12D3	6p22.1		v	v	v
OR14A16	1q44		v	v	v
OR14I1	1q44		v	v	v
OR14J1	6p22.1		v	v	v
OR1C1	1q44		v	v	v
OR2A12	7q35		v	v	v
OR2A14	7q35		v	v	v
OR2A2	7q35		v	v	v
OR2A25	7q35		v	v	v
OR2A4	6q23		v	v	v
OR2D2	11p15.4		v	v	v
OR2D3	11p15.4		v	v	v
OR2G6	1q44		v	v	v
OR2T10	1q44		v	v	v
OR2T11	1q44		v	v	v
OR2T27	1q44		v	v	v
OR2T29	1q44		v	v	v
OR2T34	1q44		v	v	v
OR2T35	1q44		v	v	v
OR2T5	1q44		v	v	v
OR51F1	11p15.4		v	v	v
OR51F2	11p15.4		v	v	v
OR52B4	11p15.4		v	v	v
OR52R1	11p15.4		v	v	v
OR5AP2	11q12.1		v	v	v
OR5AR1	11q12.1		v	v	v
OR5K3	3q12.1		v	v	v
OR5K4	3q12.1		v	v	v
OR6C4	12q13.2		v	v	v
OR6C68	12q13.2		v	v	v
OR6C70	12q13.2		v	v	v
OR6F1	1q44		v	v	v
ORMDL1	2q32			v	v
P2RY1	3q25.2		v	v	v
PCDH11Y	Yp11.2			v	v
PCDHB2	5q31			v	v
PCDHB3	5q31			v	v
PCDHB4	5q31			v	v
PCDHB5	5q31			v	v
PCDHB6	5q31			v	v
PF4	4q12-q21		v
PIGK	1p31.1			v	v
PLA2G4A	1q25			v	v
PLSCR1	3q23			v	v
PLXDC2	10p12.31			v	v
PPBP	4q12-q13		v
PTGFR	1p31.1		v	v	v
PTPLAD2	9p21.3			v	v
PTPRO	12p13.3-p13.2|12p13-p12			v	v
PTPRZ1	7q31.3			v	v
RGPD8	2q13			v	v
RGS13	1q31.2		v
ROBO1	3p12			v	v
RP11-35N6.1.1	9q31.1			v	v
RP4-788L13.1.1	1p21.2			v	v
RPAP2	1p22.1			v	v
RPRM	2q23.3			v	v
S1PR1	1p21		v	v	v
SDCBP	8q12			v	v
SEMA5A	5p15.2			v	v
SEMA5B	3q21.1			v	v
SGPP2	2q36.1			v	v
SLC16A7	12q13			v	v
SLC17A2	6p21.3			v	v
SLC35F1	6q22.31			v	v
SLC40A1	2q32			v	v
SLC5A12	11p14.2			v	v
SLC5A7	2q12			v	v
SLC7A11	4q28-q32			v	v
SORCS1	10q23-q25		v	v	v
SPATA9	5q15			v	v
SPCS3	4q34.2			v	v
STXBP5	6q24.3			v	v
SUCNR1	3q25.1		v	v	v
SYBU	8q23.2			v	v
TAAR2	6q24		v	v	v
TAAR5	6q23		v	v	v
TAAR6	6q23.2		v	v	v
TAAR8	6q23.2		v	v	v
TAS2R16	7q31.1-q31.3|7q31		v	v	v
TLR4	9q33.1			v	v
TMEM140	7q33			v	v
TMEM207	3q28			v	v
TMEM74	8q23.1			v	v
TMPRSS11A	4q13.2			v	v
TMPRSS11F	4q13.2			v	v
TMTC1	12p11.22			v	v
TMX4	20p12			v	v
TNMD	Xq21.33-q23			v	v
TRPA1	8q13			v	v
TRPC3	4q27			v	v
TRPC5	Xq23			v	v
TSPAN5	4q23			v	v
TUSC3	8p22			v	v
UCP1	4q28-q31			v	v
VCAN	5q14.3			v	v
YIPF5	5q31.3			v	v
ZDHHC17	12q21.2			v	v
ZP4	1q43			v	v

## Sheet: L2_h
		GO term -->	GO:0007186~G-protein coupled receptor protein signaling pathway	GO:0007608~sensory perception of smell	GO:0007606~sensory perception of chemical stimulus	GO:0004984~olfactory receptor activity	GO:0007166~cell surface receptor linked signal transduction
		Benjamini p-value -->	0.00258516	0.00323109	0.00364287	0.00850945	0.0331795
NCBI Gene Name	chrom.
ADAMDEC1	8p21.2						v
ADM	11p15.4		v				v
AREGB	4q13-q21		v				v
AREGB	4q13.3		v				v
CALCR	7q21.3		v				v
ERBB4	2q33.3-q34						v
GRIA3	Xq25						v
HTR4	5q31-q33		v				v
LGR4	11p14-p13		v				v
LPAR4	Xq21.1		v				v
OR10AG1	11q11		v	v	v	v	v
OR51A7	11p15.4		v	v	v	v	v
OR51G1	11p15.4		v	v	v	v	v
OR51G2	11p15.4		v	v	v	v	v
OR51H1P	11p15.4		v	v	v	v	v
OR51S1	11p15.4		v	v	v	v	v
OR51T1	11p15.4		v	v	v	v	v
OR52N1	11p15.4		v	v	v	v	v
OR52N2	11p15.4		v	v	v	v	v
OR52N4	11p15.4		v	v	v	v	v
OR52N5	11p15.4		v	v	v	v	v
OR56B1	11p15.4		v	v	v	v	v
OR5I1	11q11		v	v	v	v	v
OR5W2	11q11		v	v	v	v	v
OR6K2	1q23.1		v	v	v	v	v
OR6K3	1q23.1		v	v	v	v	v
OR6K6	1q23.1		v	v	v	v	v
OR6N1	1q23.1		v	v	v	v	v
OR6N2	1q23.1		v	v	v	v	v
PKHD1	6p12.2		v				v
RGS1	1q31		v				v
RXFP1	4q32.1		v				v
