# Supplementary material for: Implications of human genome structural heterogeneity: functionally related genes tend to reside in organizationally similar genomic regions
Source: BMC Genomics. 2014 Mar 31;15:252. doi: 10.1186/1471-2164-15-252 (PMC4234528; doi:10.1186/1471-2164-15-252)
Supplement: Additional file 3 — The Organizational Pattern (OP) groups, GO terms enriched in these groups with corresponding Benjamini p-values of the GO term enrichments, and genes providing this enrichment for “H1” GC group. [file 1471-2164-15-252-S3.xls]

## Sheet: H1_e
		GO term -->	GO:0000786~nucleosome	GO:0006334~nucleosome assembly	GO:0065004~protein-DNA complex assembly	GO:0032993~protein-DNA complex	GO:0031497~chromatin assembly	GO:0034728~nucleosome organization	GO:0000785~chromatin	hsa05322:Systemic lupus erythematosus	GO:0034358~plasma lipoprotein particle	GO:0032994~protein-lipid complex
		Benjamini p-value -->	0.00149916	0.0391434	0.0223137	0.00492191	0.0187999	0.0661179	0.0219461	0.0508758	0.085515	0.085515
NCBI Gene Name	chrom.
AHCTF1	1q44								v
APOO	Xp22.11										v	v
BIRC2	11q22								v
C7	5p13									v
CHD8	14q11.2								v
CTSG	14q11.2									v
GRIN2B	12p12									v
H2AFB3	Xq28		v	v	v	v	v	v	v	v
HIST1H1B	6p22.1		v	v	v	v	v	v	v
HIST1H1D	6p21.3		v	v	v	v	v	v	v
HIST1H1E	6p21.3		v	v	v	v	v	v	v
HIST1H2AD	6p21.3		v	v	v	v	v	v	v	v
HIST1H2AE	6p22.1		v	v	v	v	v	v	v	v
HIST1H2AI	6p22.1		v	v	v	v	v	v	v	v
HIST1H2AJ	6p22.1		v	v	v	v	v	v	v	v
HIST1H2AK	6p21.33		v	v	v	v	v	v	v	v
HIST1H2AL	6p22.1		v	v	v	v	v	v	v	v
HIST1H2BD	6p21.3		v	v	v	v	v	v	v	v
HIST1H2BE	6p21.3		v	v	v	v	v	v	v	v
HIST1H2BG	6p21.3		v	v	v	v	v	v	v	v
HIST1H2BL	6p22.1		v	v	v	v	v	v	v	v
HIST1H2BM	6p22.1		v	v	v	v	v	v	v	v
HIST1H3D	6p22.1		v	v	v	v	v	v	v	v
HIST1H3E	6p22.1		v	v	v	v	v	v	v	v
HIST1H3H	6p22.1		v	v	v	v	v	v	v	v
HIST1H3I	6p22.1		v	v	v	v	v	v	v	v
HIST1H4D	6p21.33		v	v	v	v	v	v	v	v
HIST1H4E	1q21		v	v	v	v	v	v	v	v
HIST1H4F	6p21.33		v	v	v	v	v	v	v	v
HIST1H4G	6p22.1		v	v	v	v	v	v	v	v
HIST1H4J	1q21		v	v	v	v	v	v	v	v
HIST1H4K	6p21.33		v	v	v	v	v	v	v	v
HIST1H4L	1q21		v	v	v	v	v	v	v	v
LIPC	15q21-q23										v	v
MIS12	17p13.2				v
NAP1L1	12q21.2			v	v		v	v
ORC2	2q33								v
PCYOX1	2p13.3										v	v
POLA1	Xp22.1-p21.3					v			v
SAA1	11p15.1										v	v
SAA2	11p15.1-p14										v	v
SAA4	11p15.1-p14										v	v
SORL1	11q23.2-q24.2										v	v
STAG2	Xq25								v
TMPO	12q22								v
TRIM24	7q32-q34								v

## Sheet: H1_h
		GO term -->	GO:0007156~homophilic cell adhesion	GO:0016339~calcium-dependent cell-cell adhesion	GO:0016337~cell-cell adhesion	GO:0007416~synaptogenesis	GO:0050808~synapse organization
		Benjamini p-value -->	4.67963e-06	7.31573e-05	0.00177501	0.00654969	0.0322068
NCBI Gene Name	chrom.
PCDHB7	5q31		v	v	v
PCDHB8	5q31		v		v
PCDHB10	5q31		v	v	v	v	v
PCDHB11	5q31		v	v	v	v	v
PCDHB12	5q31		v		v
PCDHB13	5q31		v	v	v	v	v
PCDHB14	5q31		v	v	v	v	v
PCDHB15	5q31		v		v
PCDHB16	5q31		v	v	v	v	v

## Sheet: H1_i
		GO term -->	GO:0030216~keratinocyte differentiation	GO:0031424~keratinization	GO:0030855~epithelial cell differentiation	GO:0009913~epidermal cell differentiation	GO:0060429~epithelium development	GO:0008544~epidermis development	GO:0007398~ectoderm development
		Benjamini p-value -->	4.07279e-09	2.22681e-09	2.83157e-09	2.73748e-09	6.77914e-07	1.44355e-05	4.55445e-05
NCBI Gene Name	chrom.
AGT	1q42.2				v		v
C1orf68	1q21.3							v	v
CSTA	3q21		v		v	v	v	v	v
GREM1	15q13.3						v
IVL	1q21		v	v	v	v	v	v	v
JAG1	20p12.1-p11.23		v		v	v	v	v	v
LCE1A	1q21.3		v	v	v	v	v	v	v
LCE1B	1q21.3		v	v	v	v	v	v	v
LCE1C	1q21.3		v	v	v	v	v	v	v
LCE1D	1q21.3		v	v	v	v	v	v	v
LCE1E	1q21.3		v	v	v	v	v	v	v
LCE2A	1q21.3		v	v	v	v	v	v	v
LCE2B	1q21		v	v	v	v	v	v	v
LCE2C	1q21.3		v	v	v	v	v	v	v
LCE2D	1q21.3		v	v	v	v	v	v	v
LCE3A	1q21.3		v	v	v	v	v	v	v
LCE3B	1q21.3		v	v	v	v	v	v	v
LCE3D	1q21		v	v	v	v	v	v	v
LCE4A	1q21.3		v	v	v	v	v	v	v
NOTCH2	1p13-p11						v
ONECUT2	18q21.31				v		v
PROX1	1q41				v		v
RBP2	3q23							v	v
SPRR4	1q21.3		v	v	v	v	v	v	v

## Sheet: H1_j
				GO term -->	hsa05322:Systemic lupus erythematosus	GO:0042613~MHC class II protein complex	hsa04672:Intestinal immune network for IgA production	hsa04940:Type I diabetes mellitus
Category	Term			Benjamini p-value -->	0.0354016	0.0531161	0.063334	0.063334
PIR_SUPERFAMILY	PIRSF001991:class II histocompatibility antigen	NCBI Gene Name	chrom.
KEGG_PATHWAY	hsa05322:Systemic lupus erythematosus	TGFB3	14q24				v
GOTERM_CC_FAT	GO:0042613~MHC class II protein complex	HIST2H2AA3	1q21.2		v
KEGG_PATHWAY	hsa04672:Intestinal immune network for IgA production	HIST2H2AA4	1q21.2		v
KEGG_PATHWAY	hsa04940:Type I diabetes mellitus	HIST2H3A	1q21.2		v
SP_PIR_KEYWORDS	immune response	HIST2H3C	1q21.2		v
		HIST2H3D	1q21.2		v
		HIST2H2BF	1q21.2		v
		FCGR1A	1q21.2-q21.3		v
		CD28	2q33		v		v	v
		HLA-DOA	6p21.3		v	v	v	v
		HLA-DQA1	6p21.3		v	v	v	v
		HLA-DQB1	6p21.3		v	v	v	v
		HLA-DRB1	6p21.3		v	v	v	v
		HLA-DRB5	6p21.3		v	v	v	v
		HIST2H4A	6p21.33		v
		HIST2H4B	6p21.33		v
		ICA1	7p22					v

## Sheet: H1_m
		GO term -->	GO:0005882~intermediate filament	GO:0045111~intermediate filament cytoskeleton	GO:0045095~keratin filament	GO:0044430~cytoskeletal part
		Benjamini p-value -->	8.399e-09	8.399e-09	4.28141e-07	0.00166877
NCBI Gene Name	chrom.
DLG2	11q14.1					v
DYNC1H1	14q32.3-qter|14q32					v
FAM82A1	2p22.2					v
KIF2A	5q12-q13					v
KIF2B	17q22					v
KRT10	17q21		v	v	v	v
KRT12	17q12		v	v		v
KRT20	17q21.2		v	v		v
KRT24	17q21.2		v	v		v
KRT25	17q21.2		v	v		v
KRT26	17q21.2		v	v		v
KRT27	17q21.2		v	v		v
KRT28	17q21.2		v	v		v
KRTAP4-1	17q12-q21		v	v	v	v
KRTAP4-11	17q21.2		v	v	v	v
KRTAP4-12	17q12-q21		v	v	v	v
KRTAP4-3	17q12-q21		v	v	v	v
KRTAP4-4	17q12-q21		v	v	v	v
KRTAP4-5	17q12-q21		v	v	v	v
KRTAP4-6	17q12-q21		v	v	v	v
KRTAP4-8	17q21.2		v	v	v	v
KRTAP9-3	17q12-q21		v	v	v	v
KRTAP9-6	17q12-q21		v	v	v	v
KRTAP9-7	17q21.2		v	v	v	v
KRTAP9-8	17q12-q21		v	v	v	v
KRTAP9-9	17q21.2		v	v	v	v
MAP1B	5q13					v
MCM3	6p12					v
MYH1	17p13.1					v
MYH2	17p13.1					v
NDN	15q11.2-q12					v
STRN	2p22.2					v
TCP1	6q25.3-q26					v
TEKT4	2q11.1					v
TRIM55	8q13.1					v
