# Supplementary material for: Implications of human genome structural heterogeneity: functionally related genes tend to reside in organizationally similar genomic regions
Source: BMC Genomics. 2014 Mar 31;15:252. doi: 10.1186/1471-2164-15-252 (PMC4234528; doi:10.1186/1471-2164-15-252)
Supplement: Additional file 4 — The Organizational Pattern (OP) groups, GO terms enriched in these groups with corresponding Benjamini p-values of the GO term enrichments, and genes providing this enrichment for “H2” GC group. [file 1471-2164-15-252-S4.xls]

## Sheet: H2_a
		GO term -->	GO:0007389~pattern specification process	GO:0009952~anterior/posterior pattern formation	GO:0003002~regionalization	GO:0001501~skeletal system development	GO:0048706~embryonic skeletal system development	GO:0005882~intermediate filament	GO:0045111~intermediate filament cytoskeleton	GO:0045095~keratin filament	GO:0048705~skeletal system morphogenesis	GO:0048704~embryonic skeletal system morphogenesis	GO:0009792~embryonic development ending in birth or egg hatching	GO:0043565~sequence-specific DNA binding	GO:0043009~chordate embryonic development	GO:0048598~embryonic morphogenesis	GO:0048568~embryonic organ development	GO:0048562~embryonic organ morphogenesis	GO:0035113~embryonic appendage morphogenesis	GO:0030326~embryonic limb morphogenesis	GO:0009954~proximal/distal pattern formation	GO:0048736~appendage development	GO:0035108~limb morphogenesis	GO:0060173~limb development	GO:0035107~appendage morphogenesis	GO:0048732~gland development
		Benjamini p-value -->	1.99551e-10	1.91247e-10	1.94097e-10	9.77485e-10	9.13232e-08	5.21576e-07	6.42526e-07	2.05819e-06	2.64284e-05	8.4775e-05	0.000143067	0.000625383	0.000259812	0.000293396	0.00106952	0.0012538	0.0112345	0.0112345	0.0163949	0.0311995	0.0311995	0.0311995	0.0311995	0.0654841
NCBI Gene Name	chrom.
ADNP	20q13.13													v
ASCL2	11p15.5												v		v
ATP2B2	3p25.3															v	v	v								v
BARHL1	9q34													v
CEBPB	20q13.1												v	v	v		v
DLGAP2	8p23							v	v
DLX3	17q21													v
EBP	Xp11.23-p11.22					v
EN2	7q36													v
EVX1	7p15.2		v		v								v	v
FCN2	9q34.3							v	v	v
FOXC2	16q24.1		v			v	v				v	v	v	v	v	v	v	v
FOXL1	16q24													v
GATA4	8p23.1-p22		v	v	v								v	v	v	v	v	v
GHRHR	7p14																									v
HDAC4	2q37.3					v								v
HES7	17p13.1		v	v	v	v							v		v
HOXA11	7p15.2		v	v	v	v					v			v		v			v	v	v	v	v	v	v
HOXA13	7p15.2					v								v		v			v	v		v	v	v	v	v
HOXA4	7p15.2		v	v	v	v	v				v	v	v	v	v	v	v	v
HOXA5	7p15.2		v	v	v	v	v				v	v	v	v	v	v	v	v								v
HOXA6	7p15.2		v	v	v	v	v				v	v	v	v	v	v	v	v
HOXA7	7p15.2		v	v	v	v	v				v	v	v	v	v	v	v	v
HOXA9	7p15.2		v	v	v	v	v						v	v	v	v			v	v	v	v	v	v	v	v
HOXB4	17q21.32		v	v	v	v	v				v	v	v	v	v	v	v	v
HOXB5	17q21.3		v	v	v	v	v				v	v	v	v	v	v	v	v
HOXB6	17q21.3		v	v	v	v	v				v	v	v	v	v	v	v	v
HOXB7	17q21.3		v	v	v	v	v				v	v	v	v	v	v	v	v
HOXB8	17q21.3		v	v	v	v	v				v	v	v	v	v	v	v	v
HOXB9	17q21.3		v	v	v	v	v						v	v	v											v
HOXC10	12q13.3		v	v	v	v								v		v			v	v	v	v	v	v	v
HOXC11	12q13.3		v	v	v	v								v		v			v	v	v	v	v	v	v
HOXC4	12q13.3		v	v	v	v								v		v	v	v
HOXC5	12q13.3		v	v	v	v	v						v	v	v
HOXC6	12q13.3		v	v	v	v	v						v	v	v
HOXC8	12q13.3		v	v	v	v					v			v
HOXC9	12q13.3		v	v	v	v	v				v	v	v	v	v	v	v	v
HOXD10	2q31.1		v	v	v	v	v				v	v	v	v	v	v	v	v	v	v	v	v	v	v	v
HOXD11	2q31.1		v	v	v	v					v			v		v			v	v	v	v	v	v	v
HOXD12	2q31-q32|2q31.1		v			v								v		v			v	v		v	v	v	v
HOXD13	2q31.1		v	v	v	v								v		v			v	v		v	v	v	v	v
HOXD3	2q31.1		v	v	v	v	v				v	v	v	v	v	v	v	v								v
HOXD4	2q31.1		v	v	v	v	v				v	v	v	v	v	v	v	v
HOXD8	2q31.1		v	v	v	v					v			v
HOXD9	2q31.1		v	v	v	v	v				v	v	v	v	v	v	v	v	v	v	v	v	v	v	v	v
IHH	2q33-q35		v			v
IRF8	16q24.1													v
KAZALD1	10q24.31					v
KRT13	17q12-q21.2							v	v
KRT14	17q12-q21							v	v	v
KRT15	17q21.2							v	v
KRT16	17q21.2							v	v
KRT18	12q13							v	v	v
KRT19	17q21.2							v	v
KRT6B	12q13.13							v	v	v
KRT75	12q13							v	v	v
KRT8	12q13							v	v	v
KRT81	12q13							v	v	v
KRT82	12q13							v	v	v
KRT83	12q13							v	v	v
KRT84	12q13							v	v	v
KRT85	12q13							v	v	v
KRT9	17q21.1-q21.2							v	v	v
KRTAP10-1	21q22.3							v	v	v
KRTAP10-2	21q22.3							v	v	v
KRTAP10-3	21q22.3							v	v	v
KRTAP10-4	21q22.3							v	v	v
KRTAP10-6	21q22.3							v	v	v
KRTAP10-7	21q22.3							v	v	v
KRTAP10-8	21q22.3							v	v	v
KRTAP10-9	21q22.3							v	v	v
LEFTY2	1q42.1		v
LMX1B	9q33.3		v		v								v	v	v
LY6E	8q24.3												v		v											v
MBD4	3q21.3													v
MDFI	6p21		v		v
MMP9	20q11.2-q13.1					v
MYH6	14q12												v		v
NCL	2q37.1													v
NMT1	17q21.31												v		v
NOTCH4	6p21.3		v																							v
PAX7	1p36.13		v		v	v	v						v	v	v
PBX2	6p21.3		v		v									v		v			v	v	v	v	v	v	v
PRPF19	11q12.2												v		v
RET	10q11.2															v
RING1	6p21.3		v	v	v
RXRB	6p21.3													v
SH2B3	12q24																v
SLC6A3	5p15.3																									v
SOST	17q11.2					v
SRF	6p21.1												v	v	v
TBX2	17q23.2													v												v
TBX4	17q21-q22					v					v					v			v	v		v	v	v	v
TCHP	12q24.11							v	v	v
TCOF1	5q32-q33.1					v
TLX1	10q24													v
WNT3A	1q42		v	v	v								v		v	v	v	v								v
WNT7A	3p25		v		v	v					v					v			v	v		v	v	v	v
ZMIZ1	10q22.3												v		v

## Sheet: H2_b
		GO term -->	GO:0046870~cadmium ion binding	GO:0005507~copper ion binding
		Benjamini p-value -->	0.0327693	0.0491949
NCBI Gene Name	chrom.
AOC2	17q21			v
AOC3	17q21			v
LOXL2	8p21.3			v
MT1A	16q13		v	v
MT1B	16q13		v	v
MT1E	16q13		v	v
MT1F	16q13		v	v
MT1G	16q13		v	v
MT1H	16q13		v	v
MT1M	16q13		v	v
MT1X	16q13		v	v

## Sheet: H2_e
		GO term -->	GO:0022803~passive transmembrane transporter activity	GO:0015267~channel activity	GO:0005216~ion channel activity	GO:0022838~substrate specific channel activity	GO:0022836~gated channel activity
		Benjamini p-value -->	0.00945226	0.00945226	0.0109541	0.0117927	0.0536399
NCBI Gene Name	chrom.
ANO1	11q13.3		v	v	v	v	v
BSND	1p32.1		v	v	v	v
CACNA1S	1q32		v	v	v	v	v
CACNG2	22q13.1		v	v	v	v	v
CHRNA10	11p15.5		v	v	v	v	v
FXYD2	11q23		v	v	v	v
FXYD6	11q23.3		v	v	v	v
GRIK3	1p34.3		v	v	v	v	v
KCNA10	1p13.1		v	v	v	v	v
KCNA2	1p13		v	v	v	v	v
KCNC1	11p15		v	v	v	v	v
KCNF1	2p25		v	v	v	v	v
KCNK15	20q13.12		v	v	v	v	v
KCNK3	2p23		v	v	v	v	v
KCNK5	6p21		v	v	v	v	v
KCTD17	22q12.3		v	v	v	v	v
P2RX3	11q12		v	v	v	v	v
RASA3	13q34		v	v	v	v	v
SCN10A	3p22.2		v	v	v	v	v
SCN2B	11q23		v	v	v	v	v
SCN3B	11q23.3		v	v	v	v	v
SCN4B	11q23.3		v	v	v	v	v
TRPV4	12q24.1		v	v	v	v
TTYH2	17q25.1		v	v	v	v
VDAC1	5q31		v	v	v	v	v

## Sheet: H2_f
		GO term -->	GO:0008134~transcription factor binding
		Benjamini p-value -->	0.0256351
NCBI Gene Name	chrom.
ADD1	4p16.3		v
APOM	6p21.33		v
ARHGAP35	19q13.3		v
BCOR	Xp11.4		v
BRCA1	17q21		v
CBFA2T2	20q11		v
CHD4	12p13		v
CREB3	9p13.3		v
CSNK2B	6p21-p12|6p21.3		v
CUTA	6p21.32		v
DAXX	6p21.3		v
DDIT3	12q13.1-q13.2		v
DIP2A	21q22.3		v
DNMT3B	20q11.2		v
DOM3Z	6p21.3		v
FEV	2q36		v
HDAC1	1p34		v
HDAC11	3p25.1		v
HINFP	11q23.3		v
HMGA1	6p21		v
HMGA1	2p13.1		v
ID3	1p36.13-p36.12		v
IGHMBP2	11q13.3		v
ING4	12p13.31		v
LDB1	10q24-q25		v
MED27	9q34.13		v
MMS19	10q24-q25		v
NR0B2	1p36.1		v
NR1H3	11p11.2		v
NSD1	5q35		v
PARD6A	16q22.1		v
PFDN6	6p21.3		v
PIM1	6p21.2		v
PMF1	1q12		v
PMF1	1q		v
RARA	17q21		v
REM2	14q11.2		v
RPS3	11q13.3-q13.5		v
SIN3B	19p13.11		v
SKIV2L	6p21		v
SMARCC1	3p21.31		v
SMARCC2	12q13.2		v
SUFU	10q24.32		v
TFAP4	16p13		v
THRAP3	1p34.3		v
TP53	17p13.1		v
TRIB3	20p13-p12.2		v
TRRAP	7q21.2-q22.1		v
UBA2	19q12		v
URI1	19q12		v
ZBTB32	19q13.1		v
ZBTB9	6p21.32		v
ZMIZ2	7p13		v
ZNF274	19qter		v
